# Supplementary material for: Genomic Landscape, Clinical Features and Outcomes of Non-Small Cell Lung Cancer Patients Harboring BRAF Alterations of Distinct Functional Classes
Source: Cancers (Basel). 2022 Jul 17;14(14):3472. doi: 10.3390/cancers14143472 (PMC9319412; doi:10.3390/cancers14143472)
Supplement: Supplementary file 1 [file cancers-14-03472-s001.zip]

Archive with 1 entries (1 files):
- cancers-1806422-supplementary.pdf
